# Supplementary material for: Hot spring bathing practices have a positive effect on mental health in Japan
Source: Heliyon. 2023 Aug 30;9(9):e19631. doi: 10.1016/j.heliyon.2023.e19631 (PMC10558852; doi:10.1016/j.heliyon.2023.e19631)
Supplement: Multimedia component 1 [file mmc1.xlsx]

## Sheet: Title
	Title: Hot spring bathing practices have a positive effect on mental health in Japan.
	Authors: Midori Takeda, Hiroki Nakamura, Hajime Otsu, Koshi Mimori, Toyoki Maeda, Shunsuke Managi

## Sheet: Suppl. Table 1
	Supplementary Table S1 The results of hot spa-bathing frequency by sex
		Male (N=2485)	Female (N=2515)
	Spa-bathing frequency (0–9-point scale)
	At least once a day (9)	24 (0.97)	18 (0.72)
	Twice a week or more (8)	30 (1.21)	20 (0.80)
	Approximately once a week (7)	60 (2.41)	31 (1.23)
	Approximately once every two weeks (6)	115 (4.63)	66 (2.62)
	Approximately once a month (5)	196 (7.89)	163 (6.48)
	Approximately once every 3 months (4)	312 (12.56)	274 (10.89)
	Approximately once every six months (3)	401 (16.14)	396 (15.75)
	Approximately once a year (2)	372 (14.97)	446 (17.73)
	Have not been for over a year (1)	622 (25.03)	707 (28.11)
	Never been (0)	353 (14.21)	394 (15.67)

## Sheet: Suppl. Table 2
	Supplementary Table S2 The results of hot spa-bathing immersion duration and period by sex
		Male (N=2,132)	Female (N=2,121)
	Spa bath immersion duration (min)
	≦10	370 (17.35)	440 (20.74)
	11-20	715 (33.54)	705 (33.24)
	21-30	770 (36.12)	663 (31.26)
	31-	111 (5.21)	108 (5.09)
	Unknown (excluded)	166 (7.79)	205 (9.67)
	Spa-bathing period (years)
	<10	517 (24.25)	524 (24.71)
	10-19	404 (18.59)	387 (18.25)
	20-29	315 (14.77)	273 (12.87)
	30-39	370 (17.35)	297 (14.00)
	40-	60 (2.81)	46 (2.17)
	Unknown (excluded)	466 (21.86)	594 (28.01)

## Sheet: Suppl. Table 3
	Supplementary Table S3 The results of individuals’ information on subjective satisfaction, health consciousness, and lifestyles by sex
	Mean ± SD (Min-Max)		Male (N=2485)	Female (N=2515)	Chi-squared test (P)
	Life satisfaction	Five-point scale: (1) not satisfied, (2) mildly unsatisfied, (3) cannot say, (4) somewhat satisfied, and (5) satisfied.	3.30±1.11 (1-5)	3.38±1.10 (1-5)	0.003
	Job satisfaction		3.02±1.15 (1-5)	3.08±1.08 (1-5)	0
	Subjective health conditions	Five-point scale: (1) poor, (2) mostly poor, (3) cannot say, (4) mostly good, and (5) good	3.37±1.03 (1-5)	3.41±1.03 (1-5)	0.483
	Average amount of free time	How many holidays can you spend freely in a month on average?	9.43±7.99 (0-31)	9.47±8.068 (0-31)	0
	Breakfast	Do you have breakfast every day? (Five-point scale)	3.92±1.53 (1-5)	4.14±1.39 (1-5)	0
	Vegetable intake	Do you usually eat a large amount of vegetables? (Five-point scale)	3.57±1.20 (1-5)	3.90±1.12 (1-5)	0
	Salt intake	Do you usually refrain from having too much salt? (Five-point scale)	3.10±1.21 (1-5)	3.44±1.18 (1-5)	0
	Meat intake	Do you usually avoid eating too many animal fat-rich foods? (Five-point scale)	3.04±1.18 (1-5)	3.31±1.17 (1-5)	0
	Amount of food	Do you maintain a diet that allows you to maintain a proper weight?	2.92±1.20 (1-5)	3.03±1.19 (1-5)	0
	Walking	Do you try to walk as much as possible without using a car?	3.42±1.19 (1-5)	3.62±1.11 (1-5)	0.001
	Stairs	Do you try to use the stairs as much as possible without using the elevator or escalator?	3.10±1.23 (1-5)	3.09±1.25 (1-5)	0.041

## Sheet: Suppl. Table 4
	Supplementary Table S4 The results of individuals’ strength of stress by sex
	N (%)	Job stress		Health stress
	Seven-point scale (1-7)	Male (N=2485)	Female (N=2515)	Male (N=2485)	Female (N=2515)
	Do not feel stress at all (1)	846 (34.04)	989 (39.32)	1,007 (40.52)	926 (36.82)
	Feel mild stress (short term: several days) (2)	578 (23.26)	658 (26.16)	673 (27.08)	740 (29.42)
	Feel mild stress (medium term: weeks to months) (3)	276 (11.11)	235 (9.34)	295 (11.87)	249 (9.90)
	Feel mild stress (long term: several years) (4)	299 (12.03)	259 (10.30)	261 (10.50)	278 (11.05)
	Feel strong stress (short term: several days) (5)	150 (6.04)	90 (3.58)	67 (2.70)	74 (2.94)
	Feel strong stress (medium term: weeks to months) (6)	130 (5.23)	105 (4.17)	56 (2.25)	70 (2.78)
	Feel strong stress (long term: several years) (7)	206 (8.29)	179 (7.12)	126 (5.07)	178 (7.08)

## Sheet: Suppl. Table 5
	Supplementary Table S5 The results of smoking and alcohol drinking frequency by sex
	N (%)	Male (N=2485)	Female (N=2515)	Chi-squared test (P)
	Smoking			0
	Never	959 (38.59)	1,722 (68.47)
	Ex-smoker	907 (36.50)	477 (18.97)
	Current smoker	619 (24.91)	316 (12.56)
	Alcohol			0
	Never	463 (18.63)	822 (32.68)
	Rarely	617 (24.83)	794 (31.57)
	1-2 days a week	458 (18.43)	399 (15.86)
	3-4 days a week	245 (9.86)	147 (5.84)
	5-6 days a week	211 (8.49)	113 (4.49)
	Every day	491 (19.76)	240 (9.54)

## Sheet: Suppl. Table 6
	Supplementary Table S6 The prevelence of each disease by sex
		Male (N=2485)	Female (N=2515)
	Allergies	252	361
	Apoplexy	31	9
	Arrhythmia	101	76
	Asthma	112	128
	Cancer	127	131
	Chronic hepatitis	27	11
	Collagen disease	20	31
	Depression	124	144
	DM	156	62
	Gout	138	17
	Hyperlipidemia	229	196
	Hypertension	419	221
	IHD	59	12
	Renal disease	32	33
			/
